# Supplementary material for: QTL Mapping and Identification of Candidate Genes for Heat Tolerance at the Flowering Stage in Rice
Source: Front Genet. 2021 Jan 22;11:621871. doi: 10.3389/fgene.2020.621871 (PMC7862774; doi:10.3389/fgene.2020.621871)
Supplement: Supplementary file 2 [file Table_1.XLSX]

## Sheet: Supplementary Table 1
Table S1: Reported QTLs related to heat stress tolerance in rice
Year	No.	Parent type	Population	Appraisal period	HT index	Chr.	QTL/ Locus name	Marker interval	Physical position (Mb)	LOD	Additive effect	Percentage of total phenotypic variance explained in each QTL	References
2003	1	HT Azucena/HS IR64	DH	Heading	Spikelet fertility	1	qhr1	RG381-RZ19	30.87	10.2	-9.5	19.15	Cao et al, 2002
						3	qhr3-1	RZ892-RG100	5.18–12.90	6.4	-6.46	2.86
						4	qhr4-3	RG214-RG143	31.66–33.66	6.4	4.33	1.28
						8	qhr8-1	RG978-RG1	17.44–21.65	5.2	5.03	1.73
						11	qhr11-1	Z400-RG118	4.41–15.80	7	8.49	4.94
						11	qhr11-2	RG118-Adh	4.41	10.7	10.37	22.81
2006	2	Nipponbare/Kasalath	BIL	Heading	Amylose content	6	qHTAC6	R2689-R1962	-	7.29/15.18	-8.65/-5.82	26.18/50.11	Zhu et al, 2006
						9	qHTAC9-1	R1164-R1687	-	3.21	6.38	14.24
						9	qHTAC9-2	C506-G293	-	3.25	2.59	9.92
					Gel consistency	4	qHTGC4	C1100-R1783	-	5.17	4.98	14.09
						6	qHTGC6	L688-G200	-	4.3/6.63	-3.15/-3.55	5.64/15.07
						7	qHTGC7	C596-C213	-	4.18	-3.69	7.74
						8	qHTGC8	G1073-R727	19.31-20.66	8.57/6.1	7.37/4.00	30.86/19.14
						10	qHTGC10	C1369-R1877	-	7.79	-5.32	16.08
						11	qHTGC11	G257-R728	-	6.21	-3.84	17.64
2007	3	HT Koshijiwase/HS Chiyonishiki	F6-RILs	Ripening period	White-back kernels	1	qWK1-1	RM8068	1.66	3.4	-2.9	8.9	Tabata et al, 2007
						1	qWK1-2	RM5501	34.55	5.6	3.6	15
						2	qWK2	RM5916	34.06	3.8	2.8	9.3
						8	qWK8	RM2680	0.15	3.6	2.8	9.2
2007	4	Hana-echizen/Niigatawase	F2		White-back kernels	3	-	RM4512	11.31	4.6	-0.73	25.9	Asako et al, 2007
						6	-	RM3034	4.25	6.8	-0.84	31.2
					Basal-back kernels	6	-	RM3034	4.25	8.08	-1.58	14.1
					1000-kernel weight	3	-	RM4512	11.31	4.98	-0.17	12.3
			F3		White-back kernels	4	-	RM3288	27.54	4.36	-0.53	15.2
						6	-	RM3034	4.25	13.39	-1.14	59.6
					White-back+Basal-back kernels	6	-	RM3034	4.25	7.8	-0.19	75.1
2008	5	HT T226/HS T219	F6-8 RILs	Heading	Seed-setting rate	3	qHt3	RM570-RM148	35.59–35.83	13.6	-5.2	11.4	Chen et al, 2008
						9	qHt9a	RM108-RM242	18.81-19.3	5	3	7.6
						12	qHt12	MRG0103-RM235	26.11	5.3	-3.52	10
						2	qHt2	RM183-RM106	25.14	5.2	-4.87	7.4
						3	qHt3	RM570-RM148	35.59-35.83	7.1	-5.87	10.9
						8	qHt8	RM547-MRG2181	18.81-19.3	4.5	-4.73	7
						9	qHt9b	RM242-RM566	26.11	6.3	6.16	12
2010	6	HT Bala/HS Azucena	F6-RILs	Heading and flowering stage	Spikelet fertility	1	qtl_1.1	B1065E10	38.35	6.2	-0.173	17.6	Jagadish et al, 2010
						2	qtl_2.2	C601	30.27	3.7	0.111	7.4
						3	qtl_3.4	R1618/	30.67	3.3	-0.136	11.4
						8	qtl_8.1	RIM2A/	-	3.4	-0.149	7.5
						8	qtl_8.2	G1073/	20.53	2.7	-0.107	7
						8	qtl_8.3	RG598/	27.6	3.4	-0.111	7.4
						10	qtl_10.1	C16	20.84	3.6	-0.146	13
						11	qtl_11.1	G1465	24.16	3.2	0.146	8
2010	7	W630/Nipponbare	BC2F8	Heading and flowering stage	Days to heading	2	-	RM221-RM6	27.62-29.59	4.11	2.77	4.99	Thanh et al, 2010
						3	-	RM135-RM571	27.42-33.16	26.47	8.94	43.72
						8	-	RM3819-RM25	3.02-4.38	11.41	5.5	18.96
						10	-	RM484-RM228	21.14-22.31	6.84	3.9	8.8
					Beginning time when 50% of spikelet opened	5	-	RM249-RM440	10.78-19.98	5.43	0.42	27.21
						10	-	RM171-RM496	19.12-22.5	4.83	0.48	28.55
					Median time when the first spikelet opened	4	-	RM303-RM255	28.76-30.96	3.04	0.29	14.66
						5	-	RM249	10.78	3.39	0.37	20.5
2011	8	HT 996/HS 4628	F9 RIL	Heading	Seed-setting rate	4	SSPF4	RM5687-RM471	15.91-19.00	13.63	9.11	21.3	Xiao et al, 2011
						10	SSPF10	RM6132-RM6100	18.86-18.89	6.61	7.24	11.5
						4	SSPC4	RM5687-RM471	15.91-19.00	15.43	9.32	25.8
						10	SSPC10	RM6132-RM6100	18.86-18.89	7.17	6.99	11.6
2012	9	HT N22/HS IR64	F2	Flowering stage	Spikelet fertility	1	qHTSf1.1	id1023892	39.55	4.63	5.66	12.6	Ye et al, 2012
						4	qHTSf4.1	id4005120	17.69	6.66	-0.81	17.6
						9	qHTSF9.1	id9007356	22.44	2.43	-7.83	6.8
						11	qHTSF11.1	id11009687	26.83	2.26	2.61	6.4
			BC1F1			1	qHTSF1.1	id1024836	40.89	-	-	-
						4	qHTSF4.2	id4011562	33.59	-	-	-
						5	qHTSF5.1	id5001756	3.05	-	-	-
						7	qHTSF7.1	id7005665	28.91	-	-	-
2012	10	Xiushui 09/IR2061	BC2F6	Heading and flowering stage	Spikelet fertility	4	qSF4	RM518-RM401	2.03-13.16	4.92	-11.92	10.33	Cheng et al, 2012
						6	qSF6	RM589-RM588	1.38-1.61	4.92	10.82	14.58
2014	11	Habataki/Koshihikari	CSSLs	Ripening period	Appearance quality of brown rice	7	Apq1	Tak6166-3-RM21971	-	-	-	-	Murata et al, 2014
2015	12	PSB-Rc82/WAB56-125	BC1F1,BC1F2	Heading and flowering stage	Spikelet fertility	7	-	RM481	2.88	-	-	-	Baliuag et al, 2015
						8	-	RM149	24.72	-	-	-
					Pollen fertility	2	-	RM318	29.64	-	-	-
						3	-	RM168	28.1	-	-	-
						8	-	RM149	24.72	-	-	-
					Start of flowering	5	-	RM233B-RM574	2.07-3.45	-	-	-
						7	-	RM481	2.88	-	-	-
						9	-	RM321	12.35	-	-	-
					Peak of flowering/Most of flowering are closed/Flowering closing time	5	-	RM233B	2.07	-	-	-
						7	-	RM481	2.88	-	-	-
						8	-	RM556	22.34	-	-	-
						9	-	RM321	12.35	-	-	-
						11	-	RM4	0.93	-	-	-
2015	13	HT Giza178/HS IR64	F2	Heading and flowering stage	Spikelet fertility	1	qHTSF1.2	id1013342	23.33	2.94	16.8	14.6	Ye et al, 2015
						2	qHTSF2.1	id2006486	16.08	4.58	5.2	21.8
						3	qHTSF3.1	id3001137	2.06	3.54	-9.7	17.3
						4	qHTSF4.1			4.06	16.5	19.5
		HT Giza178/Middle HS Milyang23	F2			6	qHTSF6.1	id6004481-id6008973	12.09	4.81	17.2	20.6
						11	qHTSF11.2	id11002639-id11003924	8.66	3.43	14.2	15.2
		IR64×Milyang23× Giza178	Testcross F2			1	qHTSF1.2	-	23.33	5.16	4.1	13.3
						2	qHTSF2.2	-	-	4.8	10.4	12.5
						4	qHTSF4.1	-	-	5	11.7	13
						6	qHTSF6.1	-	-	4.45	6.7	11.6
						11	qHTSF11.3	-	-	5.38	8.3	13.9
2015	14	(Nipponbare × Kasalath) × Nipponbare	BILs	Nature high temperature	Anther length	1	qAL09-1	R1613-R1944	3.44-4.54	4.27	-111.2	0.12	Tazib et al, 2015
						2	Qal09-2	R1826	23.99	7.78	132.8	0.23
						3	qal09-3	R2170	14.29	4.32	-97.1	0.12
						2	QAL10-2	C424	25.46	5.06	119.3	0.16
						3	QAL10-3	R2170	14.29	4.6	-113.6	0.15
						7	QAL10-7	C847	25.3	3.62	105.2	0.11
					Apical dehiscence length	5	QADL09-5	R2558	13.06	7.29	60.8	0.21
						11	QADL09-11	S2137	8.3	3.2	-44.7	0.11
						5	QADL10-5	R2558	13.06	3.16	46.2	0.11
						8	QADL10-8	R1813	7.59	4.08	47.6	0.14
					Aasal dehiscence length	3	QBDL09-3	C25	3.96	3.46	41.6	0.13
						8	QBDL09-8	R202	24.18	3.75	-41.8	0.13
						9	QBDL09-9	R79	11.8	3.07	38.6	0.1
						2	QBDL10-2	R26	22.16	4.57	56	0.17
						8	QBDL10-8	R202	24.18	3.23	-46.2	0.11
					Percentage of longitudinal dehiscence	11	QLD10-11	G44 (C3-C535)	9.92-14.02	5.51	-24.4	0.25
2016	15	HT Habataki/HS Sasanishiki	CSSLs	Anthesis stage	Spikelet fertility	2	qSFht2	RM1234–RM3850	11.33-35.43	11.1	-	-	Zhao et al, 2016
					Pollen shedding level	4	qPSLht4.1	RM7585-Bb38P21a	22	14.7	-	-
					Spikelet fertility	4	qSFht4.2	RM3916–RM2431	35.1	15.3	-	-
					Pollen shedding level	5	qPSLht5	RM1248–RM4915	0.09-4.25	10.2	-	-
					Daily flowering time	3	qDFT3	RM3766–RM3513	6.93-25.11	–26.5	-	-
						8	qDFT8	RM5891–RM4997	24.62-28.23	–18.1	-	-
						10	qDFT10.1	RM6737–RM6673	18.78-23.08	–25.6	-	-
						11	Qdft11	RM1355–RM2191	17.67-25.12	–29.1	-	-
					Pollen shedding level	1	qPSLht1	RM1196–RM6581	21.90-31.50	8	-	-
						7	qPSLht7	RM6394–RM1364	18.39-26.77	5.9	-	-
						10	qPSLht10.2	RM7492–RM1859	0.054-13.55	9.1	-	-
2017	16	HT Chikushi 52/HS Tsukushiroman	F7-8 RILs	Ripening period	White-back grains	1	qWB1	RM7075	-	4.02	–3.82	15.6	Wada et al, 2015
						3	qWB3	RM4853	1.4	8.9	-8.39	30.5
						8	qWB8	SNP8_1	-	4.34	-1.44	18.5
						8	qWB8	RM3689	6.76	3.3	-4.4	12.9
						8	qWB8	RM72	19.34	2.21	-4.45	7.4
					Basal-back grains	2	qBW2	RM5470	27.15	2.93	–1.17	11
						3	qBW3	RM4853	1.4	4.59	–1.41	17.9
						6	qBW6	RM20429	25.43	2.78	1.4	10.7
						12	qBW12	RM1986	21.25	3.35	1.6	12.9
					1000-grain weight	2	qGW2	RM6933	29.31	2.29	-0.39	11.9
						2	qGW2	RM5470	27.15	4.22	0.39	13.4
						3	qGW3	RM2791	4.57	2.86	-0.32	13.6
						3	qGW3	RM4853	1.4	6.78	0.48	20.5
						8	qGW8	RM5556	4.59	6.92	0.61	31.5
						8	qGW8	RM72	6.76	6.44	0.58	27.5
						10	qGW10	RM2371	19.65	2.79	-0.33	14.3
					Days to heading	3	qDTH3	RM4853	1.4	43.5	-3.98	87.5
						12	qDTH12	SNP12_1	-	3.96	-0.68	2.7
2017	17	HT Nagina22/HS IR64	F8-RILs	Flowering stage	Spikelet sterility	9	qSTIPSS9.1		16.75-17.14	4.21	-1.25	16.05	Shanmugavadivel et al, 2017
						12	qSSIPSS12.1		9.06-9.90	3.88	-0.33	6.37
					Yield per plant	5	qSTIY5.1		25.45-25.79	4.55	0.07	9.01
						3	qSTIY3.1		23.52–24.59	4.04	-0.08	6.45
						5	qSSIY5.1		25.45-25.79	3.51	-0.14	21.29
2017	18	HT Habataki/HS Sasanishiki	CSSLs	Booting stage	Spikelet fertility	1	qHTB1	RM1387–RM8137	40.21-42.93	-	12.8	-	Zhu et al, 2017
						3	qHTB3-1	RM4108	0.54	-	19.45	-
						3	qHTB3-2	RM5748–RM5864	12.33-22.39	-	-5.84	-
						3	qHTB3-3	RM3525–RM6970	30.39-32.44	-	17.22	-
						4	qHTB4-1	RM7585–RM5633	0.23-13.08	-	18.48	-
						4	qHTB4-2	RM3534–RM2431	31.16-35.1	-	14.33	-
						5	qHTB5-1	RM1248–RM5579	0.09-1.92	-	14.22	-
						5	qHTB5-2	RM3236		-	9.98	-
						6	qHTB6	RM5963–RM3330	8.82-11.07	-	9.37	-
						10	qHTB10-1	RM3882–RM4455	2.74-11.74	-	11.96	-
						10	qHTB10-2	RM3773–RM6673	19.97-23.08	-	-6.28	-
						11	qHTB11	RM286–RM7283	0.38-9.12	-	6.31	-
2017	19	HT Rejing35/HT Xie B	F2	-	Empty grain rate	4	qHT4	RM17303-RM5979	20.77-27.27	2.78	-0.06	39.07	Zheng et al, 2017
						8	qHT8	RM6976-RM264	23.56-27.93	2.56	0.11	11.74
						12	qHT12	RM7376-RM7018	22.20-23.48	3.14	0.04	19.14
2018	20	HT Liaoyan241/ HS IAPAR-9	RIL	Heating and flowering stage	Seed-setting rate	1	qHTS1a	RM11054-RM5646	19.03-22.96	3.61	3.87	5.47	Li et al, 2018
						1	qHTS1b	RM1231–RM302	29.48-32.99	3.7	-3.22	8.02
						3	qHTS3	RM411–RM341	21.43	3.85	4.01	11.4
						4	qHTS4	RM471–RM177	19.00-22.60	10.17	-5.98	13.81
2018	21	HT N22/HS IR64	F8-RILs	Seeding stage	root length	5	rlht5.1	135.3-149.0	28173385-28287519 bp	3.86	-0.04	20.4	Kilasi et al, 2018
					Root length under heat stress as per cent of control	1	rlpc1.1	0-29.4	1860884-2313975 bp	3.95	-0.04	5.2
						2	rlpc2.1	0-12.0	861429-911832	4.72	-0.05	7.5
						3	rlpc3.1	130.8-137.2	32129193-32630762	6.83	-0.08	8.6
						4	rlpc4.1	0-7.5	992855-1327947	6.21	-0.06	8.3
					Shoot length	3	slht3.1	131.6–136.7	-	5.57	-0.06	7
						4	slht4.1	0–8.1	992855-1327947	0.3	-0.05	5.3
						6	slht6.1	142.4–156.9	32050861-32407949	4.18	-0.04	10.2
					Shoot length under heat stress as per cent of control	2	slpc2.1	0–15.5	861429-911832	5.38	-0.12	19
						4	slpc4.1	0–8.8	1357155-191138	4.96	-0.07	8.1
						3	slpc3.1	70.3–98.8	17057110-18163980	7.97	-0.05	8.6
						5	slpc5.1	38.1–55.5	5758641-6029552	5.75	0.03	6.6
						6	slpc6.1	135.0–156.9	32050861-32407949	7.75	-0.04	13.2
						10	slpc10.2	10.4–30.4	7677559-13443229	7.87	-0.2	17.1
						10	slpc10.3	11.7–32.2	7677559-13443229	5.69	0.13	17.9
2020	22	R53/HHT4	BC5F2-4	Booting stage	Spikelet fertility	1	qHTB1‑1	RM11633- RM11642	30.54-30.59	-	-	-	Cao et al, 2020
2020	23	HT M9962/HS Sinlek	F2	Flowering stage	Seed-setting rate	1	qSF1	-	34.28-34.42	-	-	-	Nubankoh et al, 2020
						2	qSF2	-	18.73-19.10	-	-	-
						3	qSF3.1	-	26.12-26.22	-	-	-
						3	qSF3.2	-	28.73-28.96	-	-	-
