# Supplementary material for: QTL Mapping and Identification of Candidate Genes for Heat Tolerance at the Flowering Stage in Rice
Source: Front Genet. 2021 Jan 22;11:621871. doi: 10.3389/fgene.2020.621871 (PMC7862774; doi:10.3389/fgene.2020.621871)
Supplement: Supplementary file 3 [file Table_2.XLSX]

## Sheet: Supplementary Table 2
Table S2. List of genes annotated into GO database in the qHTT8.
No.	Gene Name	Start	End	GO Term	GO Description
1	gene23095:LOC4344723	3596484	3601746	GO:0005576 GO:0016787 GO:0005886	extracellular region hydrolase activity plasma membrane
2	gene23096:LOC4344724	3613349	3615763	GO:0005747 GO:0006120	mitochondrial respiratory chain complex I mitochondrial electron transport, NADH to ubiquinone
3	gene23103:LOC4344729	3676946	3680264	GO:0003723 GO:0004519 GO:0006397 GO:0008270 GO:0010087 GO:0010305 GO:0010588 GO:0048366 GO:1900865	RNA binding endonuclease activity mRNA processing zinc ion binding phloem or xylem histogenesis leaf vascular tissue pattern formation cotyledon vascular tissue pattern formation leaf development chloroplast RNA modification
4	gene23097:LOC107277085	3616310	3619047	GO:0015031 GO:0016021 GO:0022857 GO:0030658 GO:0005739 GO:0005794	protein transport integral component of membrane transmembrane transporter activity transport vesicle membrane mitochondrion Golgi apparatus
5	gene23104:LOC4344730	3682050	3685489	GO:0046686	response to cadmium ion
6	gene23113:LOC107276427	3726608	3727494	GO:0009507 GO:0046872	chloroplast metal ion binding
7	gene23100:LOC9272473	3630955	3635521	GO:0016021	integral component of membrane
8	gene23098:LOC4344725	3619581	3621580	GO:0005634 GO:0009058 GO:0006656	nucleus biosynthetic process phosphatidylcholine biosynthetic process
9	gene23112:LOC4344736	3722394	3726240	GO:0000775 GO:0003674 GO:0005634 GO:0007067 GO:0005886 GO:0005774	chromosome, centromeric region molecular_function nucleus mitotic nuclear division plasma membrane vacuolar membrane
10	gene23105:LOC4344731	3686034	3688021	GO:0005634	nucleus
11	gene23099:LOC4344726	3622753	3625035	GO:0005737 GO:0051082	cytoplasm unfolded protein binding
12	gene23136:LOC107276422	3984337	3988854	GO:0010334 GO:0016838 GO:0045339 GO:0051762	sesquiterpene synthase activity carbon-oxygen lyase activity, acting on phosphates farnesyl diphosphate catabolic process sesquiterpene biosynthetic process
13	gene23140:LOC4344762	4053027	4053844	GO:0008171 GO:0008757 GO:0019438	O-methyltransferase activity S-adenosylmethionine-dependent methyltransferase activity aromatic compound biosynthetic process
14	gene23141:LOC107275321	4053734	4056126	GO:0008171 GO:0008757 GO:0019438	O-methyltransferase activity S-adenosylmethionine-dependent methyltransferase activity aromatic compound biosynthetic process
15	gene23146:LOC4344766	4078675	4088884	GO:0004185 GO:0051603	serine-type carboxypeptidase activity proteolysis involved in cellular protein catabolic process
16	gene23158:LOC4344777	4236984	4242566	GO:0004518 GO:0005634 GO:0006289 GO:0005515 GO:0009840	nuclease activity nucleus nucleotide-excision repair protein binding chloroplastic endopeptidase Clp complex
17	gene23166:LOC4344782	4315994	4318673	GO:0005737 GO:0016740 GO:0009718 GO:0050736	cytoplasm transferase activity anthocyanin-containing compound biosynthetic process O-malonyltransferase activity
18	gene23114:LOC4344737	3727990	3728860	GO:0000731 GO:0006261 GO:0043625 GO:0003887	DNA synthesis involved in DNA repair DNA-dependent DNA replication delta DNA polymerase complex DNA-directed DNA polymerase activity
19	gene23137:LOC4344759	4011299	4020320	GO:0009813 GO:0043231 GO:0052696 GO:0080043 GO:0080044	flavonoid biosynthetic process intracellular membrane-bounded organelle flavonoid glucuronidation quercetin 3-O-glucosyltransferase activity quercetin 7-O-glucosyltransferase activity
20	gene23130:LOC107277531	3936690	3937968	GO:0003674 GO:0005634 GO:0008150	molecular_function nucleus biological_process
21	gene23145:LOC4344765	4069705	4078338	GO:0008150 GO:0003674 GO:0005575	biological_process molecular_function cellular_component
22	gene23116:LOC4344739	3740147	3745397	GO:0003674 GO:0009651 GO:0009737	molecular_function response to salt stress response to abscisic acid
23	gene23128:LOC4344748	3858120	3862030	GO:0006355 GO:0008270 GO:0009639	regulation of transcription, DNA-templated zinc ion binding response to red or far red light
24	gene23151:LOC4344769	4133957	4138861	GO:0004185 GO:0051603	serine-type carboxypeptidase activity proteolysis involved in cellular protein catabolic process
25	gene23149:LOC4344767	4105292	4110385	GO:0004185 GO:0051603	serine-type carboxypeptidase activity proteolysis involved in cellular protein catabolic process
26	gene23101:LOC107276303	3636023	3638219	GO:0003729 GO:0003735 GO:0005840 GO:0006412	mRNA binding structural constituent of ribosome ribosome translation
27	gene23107:LOC4344733	3694274	3696648	GO:0005506 GO:0016021 GO:0046872 GO:0009941 GO:0009535 GO:0009534	iron ion binding integral component of membrane metal ion binding chloroplast envelope chloroplast thylakoid membrane chloroplast thylakoid
28	gene23115:LOC4344738	3732634	3736139	GO:0009416	response to light stimulus
29	gene23129:LOC4344750	3928400	3933582	GO:0005886 GO:0016021 GO:0042626	plasma membrane integral component of membrane ATPase activity, coupled to transmembrane movement of substances
30	gene23150:LOC4344768	4110681	4115697	GO:0004185 GO:0051603	serine-type carboxypeptidase activity proteolysis involved in cellular protein catabolic process
31	gene23132:LOC4344752	3949023	3951121	GO:0003674 GO:0005634 GO:0009535 GO:0010275 GO:0009570	molecular_function nucleus chloroplast thylakoid membrane NAD(P)H dehydrogenase complex assembly chloroplast stroma
32	gene23135:LOC4344755	3972214	3977332	GO:0010334 GO:0045338 GO:0051762	sesquiterpene synthase activity farnesyl diphosphate metabolic process sesquiterpene biosynthetic process
33	gene23152:LOC4344770	4147046	4152780	GO:0004185 GO:0051603	serine-type carboxypeptidase activity proteolysis involved in cellular protein catabolic process
34	gene23157:LOC4344776	4211542	4212910	GO:0003674 GO:0008150	molecular_function biological_process
35	gene23147:LOC107281894	4081267	4087933	GO:0004185 GO:0051603	serine-type carboxypeptidase activity proteolysis involved in cellular protein catabolic process
36	gene23153:LOC4344771	4153341	4157283	GO:0031461 GO:0031625 GO:0042787 GO:0061630	cullin-RING ubiquitin ligase complex ubiquitin protein ligase binding protein ubiquitination involved in ubiquitin-dependent protein catabolic process ubiquitin protein ligase activity
37	gene23164:LOC9270670	4303908	4304690	GO:0003700 GO:0006351 GO:0009873	transcription factor activity, sequence-specific DNA binding transcription, DNA-templated ethylene-activated signaling pathway
38	gene23144:LOC4344764	4065403	4069283	GO:0006355 GO:0016021	regulation of transcription, DNA-templated integral component of membrane
39	gene23156:LOC4344774	4191634	4201460	GO:0005736 GO:0001054	DNA-directed RNA polymerase I complex RNA polymerase I activity
40	gene23175:LOC4344789	4390993	4400771	GO:0003887 GO:0006261 GO:0009507	DNA-directed DNA polymerase activity DNA-dependent DNA replication chloroplast
41	gene23172:LOC107275340	4371022	4372930	GO:0005783 GO:0016020 GO:0016788	endoplasmic reticulum membrane hydrolase activity, acting on ester bonds
42	gene23174:LOC4344788	4385789	4388875	GO:0003674 GO:0015031	molecular_function protein transport
43	gene23169:LOC4344785	4344176	4361460	GO:0004714 GO:0005524 GO:0005789 GO:0016021 GO:0016301 GO:0042802 GO:0004675 GO:0009793 GO:0005515 GO:0006468 GO:0046777 GO:0010152 GO:0043234 GO:0033612 GO:0007030 GO:0010227	transmembrane receptor protein tyrosine kinase activity ATP binding endoplasmic reticulum membrane integral component of membrane kinase activity identical protein binding transmembrane receptor protein serine/threonine kinase activity embryo development ending in seed dormancy protein binding protein phosphorylation protein autophosphorylation pollen maturation protein complex receptor serine/th…
44	gene23171:LOC4344787	4363352	4365524	GO:0003723 GO:0006397 GO:0030529 GO:0000373 GO:0009793 GO:0097031 GO:0097034	RNA binding mRNA processing intracellular ribonucleoprotein complex Group II intron splicing embryo development ending in seed dormancy mitochondrial respiratory chain complex I biogenesis mitochondrial respiratory chain complex IV biogenesis
45	gene23187:LOC4344798	4496719	4502237	GO:0000972 GO:0003723 GO:0005643 GO:0006405 GO:0006606 GO:0043130	transcription-dependent tethering of RNA polymerase II gene DNA at nuclear periphery RNA binding nuclear pore RNA export from nucleus protein import into nucleus ubiquitin binding
46	gene23168:LOC4344784	4333725	4335428	GO:0006351 GO:0043565 GO:0046982 GO:0003700	transcription, DNA-templated sequence-specific DNA binding protein heterodimerization activity transcription factor activity, sequence-specific DNA binding
47	gene23181:LOC4344796	4438259	4447643	GO:0004185 GO:0051603	serine-type carboxypeptidase activity proteolysis involved in cellular protein catabolic process
48	gene23183:LOC107281895	4474830	4485343	GO:0004185 GO:0051603	serine-type carboxypeptidase activity proteolysis involved in cellular protein catabolic process
49	gene23177:LOC4344791	4406611	4417625	GO:0003887 GO:0005737 GO:0006261	DNA-directed DNA polymerase activity cytoplasm DNA-dependent DNA replication
50	gene23188:LOC9271290	4505721	4514857	GO:0006351 GO:0006355 GO:0005516 GO:0005515 GO:0009409 GO:0042742 GO:0043565 GO:0003677	transcription, DNA-templated regulation of transcription, DNA-templated calmodulin binding protein binding response to cold defense response to bacterium sequence-specific DNA binding DNA binding
51	gene23182:LOC9269960	4462097	4472692	GO:0004185 GO:0051603	serine-type carboxypeptidase activity proteolysis involved in cellular protein catabolic process
52	gene23184:LOC107281879	4487502	4491657	GO:0004185 GO:0051603	serine-type carboxypeptidase activity proteolysis involved in cellular protein catabolic process
53	gene23185:LOC107281896	4492776	4495321	GO:0000981 GO:0003677 GO:0005654 GO:0005737	RNA polymerase II transcription factor activity, sequence-specific DNA binding DNA binding nucleoplasm cytoplasm
