# Supplementary material for: QTL Mapping and Identification of Candidate Genes for Heat Tolerance at the Flowering Stage in Rice
Source: Front Genet. 2021 Jan 22;11:621871. doi: 10.3389/fgene.2020.621871 (PMC7862774; doi:10.3389/fgene.2020.621871)
Supplement: Supplementary file 5 [file Table_4.XLSX]

## Sheet: Supplementary Table 4
Table S4. The sequences of primers used for qRT-PCR.
No.	Gene name	Forward Primer Sequence (5´-3´)	Reverse Primer Sequence (5´-3´)
1	LOC_Os08g06430	GCAGGACACAAGCAAGAAGT	ACGGAGACCACAGTACTTGC
2	LOC_Os08g06500	TGCTATCACATACCGCCACT	TCGCCATTTTCTGCAAAGCT
3	LOC_Os08g06550	TGCAGGAGGATTTTGAGCAG	GCTTCCTCCTTCGATTTGCC
4	LOC_Os08g06630	GCTACGATCAAGGATGCACG	TAAAGCCCCTGGATGCATCA
5	LOC_Os08g07010	TACCGCCTCTCCTCCTACTT	AGACCATGGTGATGACGGAG
6	LOC_Os08g07060	GTGAGGGAGCTGTCAGAGTT	AAGACCACACCAAGCCTCAT
7	LOC_Os08g07100	GGGACCACTATGCTTCCACA	CCCCAGTTCGTGCAAAATCA
8	LOC_Os08g07440	GAAGTGGAGCGGCAAGTTC	AAGTTTGGTGTTTGGCCCTG
9	LOC_Os08g07760	TGGTTTTGCATGGTATCGGC	CTTGCCAAACCCACCTCTTC
10	LOC_Os08g07970	AACAGAGCCCAAGTTCGAGA	GAGCTGCTTCTCTGTTCTGC
11	UBQ	ACCCTGGCTGACTACAACATC	AGTTGACAGCCCTAGGGTG
